# Supplementary material for: IFNα gene/cell therapy curbs colorectal cancer colonization of the liver by acting on the hepatic microenvironment
Source: EMBO Mol Med. 2016 Jan 14;8(2):155–70. doi: 10.15252/emmm.201505395 (PMC4734840; doi:10.15252/emmm.201505395)
Supplement: Supplementary file 3 — Movie EV1 [file EMMM-8-155-s003.zip]

Archive with 4 entries (3 files):
- Movie_EV1/
- Movie_EV1/.DS_Store
- Movie_EV1/66498_2_video_916227_nyd7b2.mov
- Movie_EV1/Movie_EV1_Legend.rtf
