# Supplementary material for: IFNα gene/cell therapy curbs colorectal cancer colonization of the liver by acting on the hepatic microenvironment
Source: EMBO Mol Med. 2016 Jan 14;8(2):155–70. doi: 10.15252/emmm.201505395 (PMC4734840; doi:10.15252/emmm.201505395)
Supplement: Supplementary file 6 — Movie EV4 [file EMMM-8-155-s006.zip]

Archive with 4 entries (3 files):
- Movie_EV4/
- Movie_EV4/.DS_Store
- Movie_EV4/66498_2_video_916230_nyd7bd.mov
- Movie_EV4/Movie_EV4_Legend.rtf
