# Supplementary material for: IFNα gene/cell therapy curbs colorectal cancer colonization of the liver by acting on the hepatic microenvironment
Source: EMBO Mol Med. 2016 Jan 14;8(2):155–70. doi: 10.15252/emmm.201505395 (PMC4734840; doi:10.15252/emmm.201505395)
Supplement: Supplementary file 7 — Movie EV5 [file EMMM-8-155-s007.zip]

Archive with 4 entries (3 files):
- Movie_EV5/
- Movie_EV5/.DS_Store
- Movie_EV5/66498_2_video_916233_nyd7c7.mov
- Movie_EV5/Movie_EV5_legend.rtf
