# Supplementary material for: IFNα gene/cell therapy curbs colorectal cancer colonization of the liver by acting on the hepatic microenvironment
Source: EMBO Mol Med. 2016 Jan 14;8(2):155–70. doi: 10.15252/emmm.201505395 (PMC4734840; doi:10.15252/emmm.201505395)
Supplement: Supplementary file 8 — Movie EV6 [file EMMM-8-155-s008.zip]

Archive with 3 entries (2 files):
- Movie_EV6/
- Movie_EV6/66498_2_video_916234_nyd7c9.mov
- Movie_EV6/Movie_EV6_Legend.rtf
